# Supplementary material for: The Specific Copper(II) Chelator TDMQ20 Is Efficient for the Treatment of Wilson’s Disease in Mice
Source: Pharmaceutics. 2023 Dec 2;15(12):2719. doi: 10.3390/pharmaceutics15122719 (PMC10747306; doi:10.3390/pharmaceutics15122719)
Supplement: Supplementary file 1 [file pharmaceutics-15-02719-s001.zip]

Archive with 1 entries (1 files):
- pharmaceutics-2711239-supplementary.pdf
